# Supplementary material for: When open mindedness hinders consensus
Source: Sci Rep. 2020 May 19;10:8273. doi: 10.1038/s41598-020-64691-0 (PMC7237493; doi:10.1038/s41598-020-64691-0)
Supplement: Supplementary file 1 — SI1. [file 41598_2020_64691_MOESM1_ESM.zip]

Archive with 11 entries (8 files):
- SI1/benches/
- SI1/benches/benchmark.rs
- SI1/Cargo.toml
- SI1/readme.md
- SI1/readme.pdf
- SI1/src/
- SI1/src/hegselmannkrause.rs
- SI1/src/lib.rs
- SI1/src/main.rs
- SI1/tests/
- SI1/tests/simple_hk.rs
