# Supplementary material for: When open mindedness hinders consensus
Source: Sci Rep. 2020 May 19;10:8273. doi: 10.1038/s41598-020-64691-0 (PMC7237493; doi:10.1038/s41598-020-64691-0)
Supplement: Supplementary file 1 — SI1. [file 41598_2020_64691_MOESM1_ESM.zip › SI1/Cargo.toml]

[package]
name = "hk"
version = "0.1.0"
authors = ["Hendrik Schawe <hschawe@u-cergy.fr>"]
edition = "2018"

[dependencies]
rand = "0.7.0"
rand_pcg = "0.2.0"
rand_distr = "0.2.2"
itertools = "0.8"
ordered-float = "1.0"
structopt = "0.3"

[dev-dependencies]
criterion = "0.3"

[[bench]]
name = "benchmark"
harness = false
