# Supplementary material for: When open mindedness hinders consensus
Source: Sci Rep. 2020 May 19;10:8273. doi: 10.1038/s41598-020-64691-0 (PMC7237493; doi:10.1038/s41598-020-64691-0)
Supplement: Supplementary file 1 — SI1. [file 41598_2020_64691_MOESM1_ESM.zip › SI1/src/lib.rs]

/// This is mostly boilerplate to enable the benchmark and test function

pub mod hegselmannkrause;

pub use hegselmannkrause::HegselmannKrause;
