# Supplementary material for: When open mindedness hinders consensus
Source: Sci Rep. 2020 May 19;10:8273. doi: 10.1038/s41598-020-64691-0 (PMC7237493; doi:10.1038/s41598-020-64691-0)
Supplement: Supplementary file 1 — SI1. [file 41598_2020_64691_MOESM1_ESM.zip › SI1/tests/simple_hk.rs]

extern crate hk;
use hk::HegselmannKrause;

#[cfg(test)]
mod tests {
    use super::*;

    #[test]
    fn test_cmp_naive_tree() {
        let mut hk1 = HegselmannKrause::new(100, 0., 1., 13);
        let mut hk2 = HegselmannKrause::new(100, 0., 1., 13);

        // test that the two methods will yield identical results for 100 sweeps
        for _ in 0..100 {
            hk1.sweep_naive();
            hk2.sweep_tree();
            assert!(hk1 == hk2);
        }
    }
}
